# Supplementary material for: Cutaneous Cell Therapy Manufacturing Timeframe Rationalization: Allogeneic Off-the-Freezer Fibroblasts for Dermo-Epidermal Combined Preparations (DE-FE002-SK2) in Burn Care
Source: Pharmaceutics. 2023 Sep 16;15(9):2334. doi: 10.3390/pharmaceutics15092334 (PMC10536166; doi:10.3390/pharmaceutics15092334)
Supplement: Supplementary file 1 [file pharmaceutics-15-02334-s001.zip]

Archive with 1 entries (1 files):
- pharmaceutics-2586162-supplementary.pdf
